# Supplementary material for: Stereochemical Analysis of Natural Products: Bisindole Alkaloids of the Strychnos-Strychnos Type
Source: Int J Mol Sci. 2025 Dec 28;27(1):337. doi: 10.3390/ijms27010337 (PMC12786145; doi:10.3390/ijms27010337)
Supplement: Supplementary file 1 [file ijms-27-00337-s001.zip]

Archive with 2 entries (2 files):
- Supporting Information - NMR chemical shifts.xlsx
- Supporting Information R1.pdf
