# Supplementary material for: Stereochemical Analysis of Natural Products: Bisindole Alkaloids of the Strychnos-Strychnos Type
Source: Int J Mol Sci. 2025 Dec 28;27(1):337. doi: 10.3390/ijms27010337 (PMC12786145; doi:10.3390/ijms27010337)
Supplement: Supplementary file 1 [file ijms-27-00337-s001.zip › Supporting Information - NMR chemical shifts.xlsx]

## Sheet: Experimental 1H NMR
Nuclei	1	2	3	4	5	6 rot a	6 rot b	7 rot a	7 rot b	8	9	10	11	12	13	14	15	16	17
2	4.12	4.73	3.93	3.46	3.65	3.93		3.71	3.09	3.93	3.82	3.78	5.33	3.96	4.35	2.96	2.95	3.65	3.71
3	3.85	3.52	3.37	3.48	3.48	3.98				4.18		2.86	3.1	3.92	3.45	3.6	3.7	3.5	3.27
5a	2.8	2.79	2.97	2.81	2.92								2.95	2.91	3.13	3.5	3.45	3.17	3.30?
5b	3.21	3.21	3.18	3.15	3.2								3.14	3.17	3.4	3.25	3.2	3.27	3.30?
6a	1.58	1.81	2.09	1.84	2.06								2.26	1.87	2.18	2.46	2.45	1.94	2
6b	1.98	2.43	2.25	2.53	2.22								2.48	1.87	2.67		1.7	1.94	2
9	7.05-7.25	7.05-7.25	7.08	7.05	7.11	6.97				7.11	7.11	7.30- 6.77	7.1	7.19	7.24	7.05 ?	7.02?	7.05	7.01
10	7.05-7.25	7.05-7.25	6.78	6.75	6.76	6.64		6.66		6.74	6.81	7.30- 6.77	6.78	7.04	7.11	6.75	6.74	6.76	6.7
11	7.22	7.05-7.25	7.05	7.04	7.12	6.91				7	7.15	7.30- 6.77	7.1	7.17	7.28	7.05 ?	7.05?	7.02	6.95
12	8.08	7.05-7.25	6.65	6.63	6.53	5.56	5.54			5.64	6.57	7.30- 6.77	6.38	8.02	8.22	6.6	6.59	6.6	6.56
14a	1.93	1.62	1.97	1.723	1.97					1.99		2.26	1.68	1.38	1.78	2.1	2.1	1.98	1.9
14b	1.6	1.96	1.71	1.94	1.8					1.42		1.4	1.82	2.19	1.79	1.85	1.9	1.64	1.56
15	3.05	2.8	2.54	2.7	2.73	2.41		2.36		2.59	2.39	3.89	3.7	3.15	2.77	2.8	2.3	1.78	1.63
16	2.8	1.66	2.07	1.78	2.08			2.27	2.31	2.62	2.26			1.15	2.79	1.75	1.75	1.71	1.83
17a	3.12	3.64	3.8	3.67	3.8	3.23		3.37		3.39	3.38	6.23	6.28	4.14	7.2	3.55	3.55?	3.42	3.47
17b	3.12	3.58	3.79	3.52	3.63	3.13		3.24		3.26	3.25						3.90?	3.23	3.30?
18a	1.72	1.66	1.67	1.57	1.64	1.65	1.6	1.39	1.56	1.7	1.44	1.06	1.8	4.07	4.37	5.35	5.35	1.37	1.3
18b														4.18	4.37
19a	5.44	5.51	5.3	5.47	5.33	5.37		5.38		5.64	5.36	5.15	5.39	5.93	5.63	6.2	6.08	3.25	3.30?
19b						5.37							5.39
21a	2.8	3.21	3.16	3.03	3.63	3.62				3.86	3.64	3.74	3.2	2.7	3.37	6.15	6.1	5.63	5.75
21b	3.76	3.52	3.56	3.43	3.05	2.85				2.98	2.97	3.69	3.32	3..69	3.74
22a					5.189
22b					3.65
23	2.3	2.43												2.84
2'						4.17	4.7	4.19		4.19	4.22	4.25		4.38	4.13	3.8	3.75	3.45 ?	3.42
3'						3.62?				4.11		3.58		3.84	4.33	4.05	3.72	3.25 ?	3.55
5'a														3.8	4.19	3.4	3.3	3.13	3.2
5'b																3.3	3.15	2.8	2.78
6'a														1.75	1.86	2.57	2.5	2.5	2.48
6'b														2.24	2.56	1.9	1.85	1.8	1.78
9'								6.54		6.77	6.7	7.30- 6.77		7.14	7.26	7.10 ?	7.02?	6.92	6.82
10'						7.14				7.2	7.18	7.30- 6.77		7.02	7.09	6.8	6.77
11'						7.27		6.79		6.91	6.92	7.30- 6.77		7.25	7.3	7.10 ?	7.05?	6.94	6.84
12'						8.17		7.84	6.33	10.38	9.97 (OH)	7.30- 6.77		8.13	8.09	6.65	6.62	6.59	6.49
14'a										1.99		1.64		1.46	1.78	2.14	2.15	1.94 ?	1.94
14'b										1.51		2.06		2.34	1.79		1.7	1.71 ?	1.68
15'								3.37		3	3.36	3.11		3.54	3.21	2.12	1.8	2.7	2.68
16'						2.97	3.25	2.1	2.03	2.94	2.09	2.54			1.37	1.37	1.35	1.79	1.76
17'a						4.85	4.78	5.12	5.27	4.9	5.11	5.22		5.85	4.35	3.85	3.65?	3.7	3.63
17'b																3.55	3.65?	3.53	3.5
18'a						1.79	1.77	1.71	1.67	1.8	1.69	1.7		1.64	4.05	1.25	1.15	1.58	1.6
18'b															4.11
19'						5.48		5.66	5.52	5.64	5.65	5.66		5.45	6.01	3.95	3.5	5.5	5.4
20'																1.54	1.75
21'a						3.73				3.9	3.67	3.7		2.94	2.81		3.1	3.45 ?	3.48
21'b						2.8				3.14	3.21	3.27		3.72	3.7	3.15		3	3.03
23'a						2.38	2.32	2.5	2.31	2.34	2.09			3.1	2.7
23'b														3.1	3.21
	Sources of experimental NMR data:
1	https://doi.org/10.1002/bscb.19780870804
2	https://doi.org/10.1002/bscb.19780870804
3	https://doi.org/10.1002/bscb.19780870804
4	https://doi.org/10.1002/bscb.19780870804
5	https://doi.org/10.1021/np50029a008
6	https://doi.org/10.1021/np50029a008
7	https://doi.org/10.1021/np50029a008
8	https://doi.org/10.1021/np50029a008
9	https://doi.org/10.1021/np50029a008
10	Tits, M.; Angenot, L.; Tavernier, D. Didéhydro-16,17 Isostrychnobiline, Nouvel Alcaloïde Bisindolinique Asymétrique Du Strychnos variabilis. J. Pharm. Belg. 1983, 38, 241-245. https://orbi.uliege.be/handle/2268/21574
11	https://doi.org/10.1002/(SICI)1099-1565(199705)8:3<115::AID-PCA340>3.0.CO;2-5
12	https://doi.org/10.1021/np000285t
13	https://doi.org/10.1021/np000285t
14	https://doi.org/10.1016/0031-9422(96)00362-7
15	https://doi.org/10.1016/0031-9422(96)00362-7
16	https://doi.org/10.1016/0031-9422(96)00362-7
17	https://doi.org/10.1016/0031-9422(96)00362-7

## Sheet: Experimental 13C NMR
Nuclei	1	3	4	11	12	13	14	15	16	17
2	64.4	64	71.7	72.24	60.34	64.4	66.1	66.2	63.6	63.7
3	61.7	64.4	61.8	67.65	60.12	64.9	58.1	58	62.1	61.8?
5	53.3	53.6	53.3	54.67	50.33	53.7	50.3	50.1	53.9	53.5
6	39.5	38.8	42.3	42.38	43.14	37.2	40.7	40.6		40.6
7	51.8	53.4	53	54.18	51.62	52.5	55.4	55.4	54.4	54.5
8	129.2	135.3	134.4	136.97	132.99	135.8	131.4	131.2 ?	137.2	136.9
9	122.2	122	121.4	128.29	122.64	122.4	121.7?	121.6	121.5	121.5?
10	126.2	119.2	119	119.24	124.36	124.8	118.8	118.8	119.5	119.4
11	130.5	127.8	127.6	122.73	128.41	128.6	127.9	127.9	127.5	127.5
12	118.7	109.6	109.8	107.05	116.45	116.6	110?	110.1?	109.5	109.7
13	144	150.1	148.9	146.06	142.42	141.8	130	150.3	150.1	150
14	17.9	22.9	27.9	24.38	27	22.8	27	29.6	23.6	23.1
15	29.4	28.6	28.6	29.65	32.05	31.8	25.5	25.6	29.2	28.4
16	43.3	41.8	48.1	117.59	48.97	31.3	48.9	48.9	45.3	45.1
17	59.9	64.5	65.9	130	79.83	137.6	63.8	63.5	64	64.7
18	14.5	12.5	12.2	12.98	64.95	57.7			20.1	20.7
19	132	119.1	120.9	116.33	127.79	64.7	139.3	140.6	43.8	42.2
20	133	139.4	133	140.58	140.25	142.7		113.2	127	126.2
21	55	52.9	57.6	52.55	52.53	52.3	141.4	143.2	131.1	130.7
22	171.4				170.99	162.3
23	23.2				52.18	134.9
2'					65.86	60.9	67.3	66.9	72	71.8
3'					61.96	59.1	60.2	60.5	61.9	61.8
5'					61.59	60.7	50.5	50.4	53.5	53.3
6'					46.43	50.1	41.5	42 ?	42.9	42.1
7'					52.92	52.7	53.5	52.7	53.4	53.7
8'					133.95	134.1	132.4	131.2 ?	133.6	133
9'					122.35	122.6	121.7?	122.3	121.2	120.9
10'					123.75	124.5	119.5	119.8	136.1	137.1
11'					128.63	128.8	128.1	128.6?	127.1	127
12'					114.8	116.4	110?	110.1?	109.8	109.8
13'					142.06	142.2	149.3	149.1	147.2	147.5
14'					25.06	28.7	26.6	25.4	28.3	27.9
15'					34.48	31.3	31.8	23.3	29.7	28.9
16'					141.64	48.2	42.2	40.3 ?	48.3	48.2
17'					120.32	77.6	71.7	62.4	67.1	66.6
18'					12.6	64.7	21.5	16	12.8	12.7
19'					122.81	128.2	78.5	69.5	120.9	121.5?
20'					135.94	140.1	42.7	42.2	135.1	134.3
21'					51.92	51.7	63.4	67	58.1	57.7
22'					169.06	169
23'					36.91	42.6
	Sources of experimental NMR data:
1	https://doi.org/10.1016/j.phytochem.2022.113353
3	https://doi.org/10.1016/0031-9422(88)80046-3
4	https://doi.org/10.1016/0031-9422(88)80046-3
11	https://doi.org/10.1002/(SICI)1099-1565(199705)8:3<115::AID-PCA340>3.0.CO;2-5
12	https://doi.org/10.1021/np000285t
13	https://doi.org/10.1021/np000285t
14	https://doi.org/10.1016/0031-9422(96)00362-7
15	https://doi.org/10.1016/0031-9422(96)00362-7
16	https://doi.org/10.1016/0031-9422(96)00362-7
17	https://doi.org/10.1016/0031-9422(96)00362-7

## Sheet: Calculated 1H NMR
Nuclei	1	2	3	4	5	6	7	8	9	10	11	12	13	14	15	16	17
2	4.37781	4.57031	3.6546	3.30607	3.47807	3.61799	3.48148	3.92858	3.79389	4.14242	5.05904	3.95415	4.1376	3.82967	2.79308	3.53811	3.53053
3	4.06822	3.44282	3.25319	3.23662	3.44645	3.5067	3.64847	3.45216	3.29187	3.33554	3.27414	3.83504	3.40685	3.76355	3.70738	3.59812	3.46453
5a	3.04093	2.77165	3.13743	2.68663	3.04441	3.077	2.82827	2.99556	2.87637	2.77974	2.90801	2.98292	3.21055	3.48165	3.15738	3.06055	2.56321
5b	3.31693	3.0509	2.9879	2.86326	2.91845	2.78194	3.08942	3.16292	2.95632	3.02714	2.98124	2.95533	3.18584	3.31178	3.42113	3.25534	3.01121
6a	1.81481	1.72322	2.55225	2.38491	2.57753	1.7928	1.80809	2.07506	1.65251	1.89833	2.4595	1.86673	1.96456	2.84835	1.69208	1.59359	1.35151
6b	2.09382	2.50105	1.69615	1.43713	1.70881	2.06705	2.7765	2.92351	2.81719	2.66455	1.68146	1.90893	2.79811	1.75052	2.62687	2.37753	2.42473
9	7.38336	7.28744	7.16332	7.11807	7.23689	6.92979	6.89014	7.14133	7.14373	7.06992	7.06362	7.14094	7.29757	7.15557	7.09809	6.98778	7.11625
10	7.33876	7.21313	6.77739	6.73534	6.83131	6.68992	6.6225	6.82295	6.83232	6.72537	6.70664	7.02484	7.09928	6.79616	6.76157	6.89328	6.76095
11	7.48781	7.32969	7.06689	7.05629	7.18875	6.90364	6.93691	7.12126	7.18253	7.0852	7.05446	7.15163	7.25014	7.11804	7.07104	7.01403	7.1039
12	8.38515	8.12626	6.56463	6.52601	6.39578	6.86482	6.42989	6.56258	6.67215	6.49995	6.43204	8.05855	8.27069	6.64906	6.61047	6.78259	6.71536
14a	2.1036	1.76042	1.54296	1.62286	1.79912	1.72168	1.92032	1.825	1.51076	1.89337	1.56247	2.33613	1.844	2.15147	2.18725	1.69488	1.68962
14b	1.95097	1.65186	2.12402	1.90202	1.8523			1.76317	1.51855	1.57144	1.66316	1.39194	1.88548	2.07414	1.99344	1.58988	2.77633
15	3.54013	2.88506	3.01304	3.37203	2.36135	2.23616	2.43164	2.6325	2.3457	3.14095	3.79588	3.11682	2.73129	2.67766	3.06384	1.70275	2.31864
16	3.22575	1.54748	1.71126	2.11125	2.32161	2.62912	2.47043	2.06067	1.72607			1.10038	2.56997	1.55506	1.71275	2.05367	1.6332
17a	3.59509	3.94139	3.83105	3.48356	3.41528	2.72801	3.21437	3.39442	3.20254	6.18162	6.65172	4.12176	7.42732	3.91866	3.38643	3.1546	3.19375
17b	3.27327	3.72674	3.82861	3.70861	4.10916	2.31596	3.25886	3.36422	3.18102					3.67465	3.5459	2.72936	3.72628
18a	2.03915	1.7098	1.75704	1.63366	1.77738	2.01399	1.53343	1.79562	1.47393	1.79041	2.02014	4.09143	4.66673	5.30895	5.42951	1.24351	1.23051
18b												4.04366	4.0991
19	5.84492	5.52502	5.36689	5.62759	5.56662	5.49502	5.17357	5.48299	5.35425	5.52167	5.41602	6.03973	5.6679	6.16768	6.23033	3.35943	3.20439
21a	2.91644	3.29781	3.01754	3.01876	2.97117	2.66169	2.61214	3.3214	3.20028	3.11666	3.72265	3.64688	3.83381	6.2523	6.18552	5.89346	4.89667
21b	3.97648	3.34263	3.70525	3.62504	3.72681	3.63093	3.5874	3.24758	3.13424	3.28255	3.11854	2.61746	3.20541
22a					4.3984
22b					5.05673
23a	2.50024	2.46147										2.84426
2'						4.24991	4.15049	4.3405	4.02931	4.79529		4.28389	4.14887	3.72675	3.74044	3.9189	3.94928
3'						3.92961	3.5265	3.60025	3.83758	3.47244		3.93908	4.15969	3.46534	3.44217	3.3511	3.35397
5'a						3.10623	3.07318	2.94084	3.16299	2.80467		3.76361	4.19143	3.10975	3.15519	2.97819	2.95261
5'b						2.85858	2.8216	3.20769	2.80047	3.0403				3.00291	2.98479	2.729	2.68174
6'a						1.77235	1.82248	1.99423	1.62593	1.70724		2.27713	2.96123	1.80836	1.78561	2.63993	2.64118
6'b						1.98018	2.62259	2.6897	1.90183	2.60696		1.634	1.66907	2.72192	2.67723	1.79164	1.72058
9'						7.00398	7.04028	6.73412	6.7131	7.12301		7.14669	7.21758	7.13599	7.06056	6.84187	7.16269
10'						6.9125	6.9556	7.1575	7.1597	7.11482		6.98977	7.08395	6.78887	6.73397
11'						7.05022	7.08091	6.86177	6.87581	7.22495		7.16103	7.25546	7.09136	7.05255	6.82449	6.77538
12'						8.20503	7.67778			7.81893		8.15208	8.14067	6.63075	6.57714	6.36043	6.49074
14'a						2.67897	2.06555	2.08262	2.10606	1.85242		2.28562	2.51452	2.0725	1.9133	1.78032	1.67537
14'b						2.14911	1.89014	1.88869	1.46726	1.81065		1.41259	1.63895	1.81292	1.75373	1.70918	1.56938
15'						3.80438	3.49008	3.53984	3.49084	2.76428		3.60796	3.27313	1.7988	2.01366	2.8616	2.79276
16'						3.08207	2.32397	2.34547	2.02095	2.49094			1.32029	1.38911	1.30638	1.44777	1.27856
17'a						4.78294	5.00018	5.10562	5.37868	5.51053		5.96036	4.21163	3.86155	3.41767	3.81037	3.4669
17'b														3.54085	3.81056	3.49439	3.78032
18'a						1.78999	1.8976	1.96607	2.07515	1.10038		1.7606	4.05023	1.24826	1.33142	1.8438	1.72764
18'b													4.11614
19'a						5.54343	5.68647	5.83655	5.83072	5.63704		5.70068	6.03192	3.47573	3.77231	5.56408	5.64318
19'b														1.67265
20'															1.4
21'a						3.73851	3.3317	3.36724	2.8	3.56657		2.93816	2.63706	2.96029	2.80747	3.2643	3.24694
21'b						2.71824	3.5272	3.61535	3.77172	3.54614		3.64304	3.70586			3.16854	3.17305
23'a						2.35451	2.00149	2.06796	2	2.13		3.11098	2.79468
23'b												2.98365	3.06447

## Sheet: Calculated 13C NMR
Nuclei	1	2	3	4	5	6	7	8	9	10	11	12	13	14	15	16	17
2	64.0865	67.2316	67.3709	67.1	63.3	71.1917	60.6	67.065	65.1209	66.4739	71.4806	60.2883	64.4762	61.8929	64.5414	65.3334	63.4481
3	58.2785	61.3799	64.2199	63.5	63.1	59.9799	59.9	63.3107	62.1315	64.4087	64.1913	60.6528	64.0795	57.9713	58.2385	57.5176	56.854
5	51.1629	52.2893	52.1904	52.3	49.7	50.9278	50.6	52.9689	52.335	52.5391	52.6196	49.0031	51.0653	49.3555	49.7148	50.344	49.0033
6	41.0037	42.8679	39.7141	41.6	40.4	38.9678	41.1	47.9006	47.4396	44.4309	41.3212	43.1474	36.301	38.8981	39.674	43.7246	38.733
7	53.81	54.4418	56.2436	55.8	53.3	51.5314	52	51.9207	52.5165	54.5205	56.9021	53.1007	53.3039	56.6488	57.2927	58.0573	55.7357
8	138.368	138.076	133.527	133.7	134	136.331	134.7	136.882	136.978	134.091	133.44	134.379	135.827	132.975	132.847	141.372	132.038
9	121.69	120.194	121.944	122.3	122	121.399	121.6	121.485	121.109	121.808	121.959	121.726	122.046	122.529	122.659	119.875	122.145
10	124.259	122.546	116.74	116.3	115.8	117.46	116.9	117.431	117.698	116.907	116.31	122.5	122.61	117.379	118	121.442	117.452
11	128.366	125.523	126.294	126.4	126.6	125.361	126.1	126.167	126.209	126.502	126.879	127.213	127.594	128.151	128.246	126.112	127.597
12	117.861	117.897	107.662	106.5	103.7	110.07	106.9	106.263	106.662	106.115	105.558	115.515	115.619	108.674	109.223	114.424	107.824
13	144.328	140.807	149.187	148.1	146.3	149.833	149.8	149.152	149.574	149.067	145.194	142.416	141.613	151.861	152.31	148.492	149.932
14	18.3294	29.3639	23.4862	24.2	19.8	19.2991	19.9	23.6996	23.6459	31.6824	22.9157	26.8451	20.6697	28.5446	26.2214	21.4945	24.4127
15	29.6245	35.1181	33.6071	30	29.8	30.3005	31.6	30.8308	31.455	35.6133	31.0251	33.8076	33.5023	30.7602	26.0921	33.828	35.2984
16	42.311	46.8652	46.3428	48.7	43.1	36.3159	37.6	40.7137	39.7765	114.629	123.052	48.0114	41.1355	47.3404	48.9012	45.8854	44.4172
17	59.9592	61.4173	67.7343	68.4	65.6	65.1161	61.7	62.3739	62.9397	136.6	130.433	78.6007	137.249	61.7311	61.6661	64.2091	64.2569
18	14.0435	12.6969	15.4361	17.3	12.4	14.6548	13	12.1867	12.0766	13.4887	16.6287	63.7732	58.2624	127.501	128.387	20.8191	17.2892
19	123.836	118.442	119.082	123.1	120.8	122.757	121.7	118.482	117.587	120.235	116.674	128.653	126.572	136.005	134.812	42.7547	42.446
20	143.298	140.955	146.207	140.3	145.1	140.928	140.6	140.841	141.282	139.044	147.654	144.848	149.787	113.531	113.796	119.934	126.622
21	55.0873	58.893	52.1146	51.7	51.8	52.8265	53.2	56.7366	57.3362	58.3035	51.2528	52.0321	51.2651	143.481	142.052	133.18	137.066
22	167.59	166.28			76.7							169.228	159.773
23	23.6801	22.3663										51.2774	137.071
2'						63.5416	71.6	73.4859	65.6726	71.8643		65.2592	60.2437	67.6508	67.2276	65.5685	66.1733
3'						56.8193	60.3	60.6246	56.8684	61.0894		63.0727	60.039	59.5386	59.951	61.8653	62.0155
5'						49.7102	52.4	52.3016	50.6494	52.2969		59.562	60.1896	49.9082	51.1215	52.8194	53.0758
6'						41.1648	41.1	40.4892	37.7248	39.7383		46.439	50.8047	42.2504	41.9577	42.8513	43.0331
7'						53.3215	55	54.9549	55.8139	56.905		53.1156	53.5147	55.9484	55.5707	53.6061	54.5826
8'						137.812	138.6	141.249	138.54	138.205		134.671	133.77	135.426	135.039	133.36	132.943
9'						119.416	120.1	110.742	111.048	119.881		121.844	121.73	122.635	122.688	121.879	119.561
10'						121.769	122.6	126.767	126.44	122.988		121.89	122.31	117.808	118.008	136.595	134.684
11'						125.261	125.7	116.373	116.736	125.42		127.198	127.537	127.696	128.015	123.557	128.727
12'						115.43	118.5	146.84	145.829	119.388		113.912	115.722	108.583	108.874	107.249	107.643
13'						142.87	140.7	128.19	127.99	141.539		142.001	142.665	151.416	151.477	146.872	147.149
14'						21.0309	28.8	27.6743	25.968	30.5189		24.717	26.2823	27.6306	27.2463	29.0462	29.1831
15'						33.1946	30.3	30.5035	31.6383	32.3513		36.7183	32.4725	32.7636	25.0281	33.9686	34.3445
16'						42.8664	48.5	46.7586	50.7613	47.131		143.41	47.233	41.9085	41.9341	49.2825	49.2703
17'						82.009	80.9	80.763	78.2072	81.306		122.101	76.0607	69.8999	61.1847	63.8741	64.1407
18'						13.1348	13.9	13.9887	14.3289	15.4707		13.706	62.3368	21.3269	14.6868	12.5914	12.7621
19'						122.143	124.2	124.333	125.362	126.123		125.306	128.549	77.1368	70.2075	120.806	121.511
20'						140.201	136.1	136.102	139.061	137.074		140	145.895	43.572	42.9224	143.848	144.735
21'						54.0125	58.8	58.9227	55.4009	60.2633		49.2268	49.5452	61.5625	65.0999	57.6431	58.1166
22'						165.893	165.9	169.964	170.011	166.645		166.034	167.888
23'						22.9834	24.7	24.3687	24.1848	26.555		37.5053	42.5595
